# Supplementary material for: Regulation of fungal raw-starch-degrading enzyme production depends on transcription factor phosphorylation and recruitment of the Mediator complex
Source: Commun Biol. 2023 Oct 12;6:1032. doi: 10.1038/s42003-023-05404-x (PMC10570388; doi:10.1038/s42003-023-05404-x)
Supplement: Supplementary file 4 — Supplementary Data 2_4revised [file 42003_2023_5404_MOESM4_ESM.xlsx]

## Sheet: Fig. 1h
Fig. 1 (h) Effects of the key amino acids on RSDE and SSDE production in P. oxalicum
RSDE (U/g)	WT	ΔPoxRsrA	CPoxRsrA		D1508A-1	D1508A-2	D1508A-10		W1509A-1	W1509A-2	W1509A-10		M1510A-1	M1510A-2	M1510A-4		RSDE (U/g)	WT	ΔPoxRsrA	CPoxRsrA		D1508A-1	D1508A-2	D1508A-10		W1509A-1	W1509A-2	W1509A-10		M1510A-1	M1510A-2	M1510A-4
2d-1	163.978	48.2289	225.19		70.6191	67.4613	70.4691		49.6692	63.8459	59.1515		78.5676	79.5246	96.2806		4d-1	1060.08	181.157	1062.23		316.014	333.252	303.705		176.618	158.876	209.32		352.31	349.048	344.822
2d-2	194.294	44.095	213.629		67.659	66.6019	88.0864		48.3146	63.3866	53.2815		69.9884	81.5127	92.5416		4d-2	1057.86	194.72	1071.3		312.34	341.002	309.033		169.711	149.188	197.903		368.621	364.271	352.864
2d-3	182.811	33.9899	250.825		62.5846	68.7503	68.3206		51.9269	61.5493	51.4753		92.1138	73.1627	93.0089		4d-3	1065.63	180.188	1182.4		349.086	335.189	311.697		165.765	161.782	185.534		372.971	362.097	354.875
mean	180.361	42.1046	229.881		66.9543	67.6045	75.6254		49.9702	62.9273	54.6361		80.2233	78.0667	93.9437		mean	1061.19	185.355	1105.31		325.813	336.481	308.145		170.698	156.615	197.586		364.634	358.472	350.854
standard deviation	15.3054	7.32521	19.0369		4.06336	1.08136	10.8449		1.82487	1.21526	4.01336		11.1552	4.36179	2.03727		standard deviation	4.00227	8.12446	66.9141		20.238	4.03325	4.06944		5.49368	6.59418	11.8964		10.8919	8.23349	5.31961
p-value		0.000146318	0.0246407		0.000242832	0.000219475	0.00063966		0.00012624	0.000187611	0.000161522		0.000789244	0.000370427	0.000633788		p-value		7.62095e-09	0.317936		4.12199e-07	2.51886e-09	2.20005e-09		2.26252e-09	3.52464e-09	2.97328e-08		5.13143e-08	1.91954e-08	5.14159e-09
p-value			9.04388e-05		0.00680003	0.0039671	0.0113653		0.145447	0.00829642	0.0601358		0.00777611	0.00186649	0.000294301		p-value			1.89874e-05		0.000367504	8.58244e-06	1.97519e-05		0.0607817	0.00892321	0.21538		2.1723e-05	1.31567e-05	7.84306e-06
p-value					0.000131633	0.00012327	0.000259554		8.30193e-05	0.000110393	9.85547e-05		0.000300326	0.000176066	0.000251142		p-value					4.23674e-05	3.7889e-05	3.28249e-05		1.75521e-05	1.66357e-05	2.06922e-05		4.59349e-05	4.34818e-05	4.10506e-05
p-value						0.802067	0.264438		0.00272423	0.175404	0.0201955		0.124975	0.0320136	0.000504151		p-value						0.421208	0.212352		0.000213936	0.000161258	0.000696258		0.043001	0.0607471	0.106909
p-value							0.271427		0.000135198	0.00759694	0.00567688		0.122935	0.015702	3.85412e-05		p-value							0.00101991		1.89693e-06	2.26473e-06	4.37995e-05		0.0137136	0.0142076	0.0203124
p-value									0.0155961	0.114093	0.0347188		0.635699	0.735843	0.0452241		p-value									4.05867e-06	4.53246e-06	0.000108374		0.00109178	0.000687687	0.00038208
p-value										0.000513439	0.140726		0.00976526	0.000502594	9.89226e-06		p-value										0.046773	0.0237129		1.03455e-05	5.11546e-06	2.15565e-06
p-value											0.0266656		0.0558221	0.00441898	2.25175e-05		p-value											0.0064399		9.27996e-06	4.94183e-06	2.40303e-06
p-value													0.0201509	0.00238134	0.000111334		p-value													5.6763e-05	4.28214e-05	3.42881e-05
p-value														0.770727	0.10416		p-value														0.478093	0.120297
p-value															0.00464511		p-value															0.249483
SSDE (U/g)	WT	ΔPoxRsrA	CPoxRsrA		D1508A-1	D1508A-2	D1508A-10		W1509A-1	W1509A-2	W1509A-10		M1510A-1	M1510A-2	M1510A-4		SSDE(U/g)	WT	ΔPoxRsrA	CPoxRsrA		D1508A-1	D1508A-2	D1508A-10		W1509A-1	W1509A-2	W1509A-10		M1510A-1	M1510A-2	M1510A-4
2d-1	139.634	47.3103	167.384		62.5846	65.3128	62.305		53.733	45.473	45.6054		53.733	68.7888	64.0313		4d-1	906.896	234.439	944.33		286.618	330.345	317.025		221.02	174.376	191.243		350.136	377.32	326.726
2d-2	147.902	51.4442	150.797		67.659	66.1722	58.0081		54.1846	35.8272	47.4115		55.5392	66.4031	66.8356		4d-2	944.637	196.657	1050.89		302.235	337.127	277.952		115.443	173.407	162.699		362.097	364.271	338.79
2d-3	136.419	54.2001	152.807		60.4703	67.8909	53.7112		56.8938	47.3103	54.6361		59.1515	68.3912	65.4334		4d-3	941.307	200.532	960.201		306.828	340.033	233.551		186.485	165.657	172.213		371.883	370.796	341.806
mean	141.318	50.9849	156.996		63.5713	66.4586	58.0081		54.9371	42.8702	49.2177		56.1412	67.861	65.4334		mean	930.946	210.543	985.141		298.56	335.835	276.176		174.316	171.147	175.385		361.372	370.796	335.774
standard deviation	5.92391	3.46781	9.05246		3.69456	1.31272	4.2969		1.7095	6.16817	4.77863		2.75894	1.27818	1.40214		standard deviation	20.8949	20.785	57.4929		10.5943	4.97126	41.7655		53.8299	4.77875	14.5337		10.8919	6.52427	7.97941
p-value		2.19453e-05	0.0660567		4.25837e-05	2.83577e-05	3.90227e-05		1.71096e-05	3.73358e-05	3.06245e-05		2.27982e-05	3.04216e-05	2.72194e-05		p-value		1.86057e-06	0.199697		1.25183e-06	1.12785e-06	1.7059e-05		2.2324e-05	4.21496e-07	8.56357e-07		1.94539e-06	1.54948e-06	1.32552e-06
p-value			4.57591e-05		0.0126224	0.0019435	0.0923385		0.151339	0.117954	0.631522		0.114095	0.0013828	0.00259592		p-value			2.55132e-05		0.0028334	0.000529615	0.0714559		0.337998	0.0329175	0.0742753		0.000370434	0.000218614	0.000621681
p-value					7.80637e-05	6.79124e-05	6.84398e-05		4.34693e-05	5.54429e-05	5.31741e-05		5.06859e-05	7.20843e-05	6.53272e-05		p-value					3.44856e-05	4.08745e-05	6.58145e-05		5.81252e-05	1.66352e-05	1.89494e-05		5.06351e-05	5.14418e-05	4.18124e-05
p-value						0.271175	0.164281		0.0213236	0.00756054	0.0146613		0.0492629	0.130159	0.460215		p-value						0.00526972	0.4191		0.0172117	4.53127e-05	0.000289189		0.00201386	0.000550018	0.00828049
p-value							0.0311475		0.000756688	0.00292549	0.00382172		0.00426217	0.255578	0.407547		p-value							0.0699337		0.00662878	2.04112e-06	5.48743e-05		0.0209392	0.00179476	0.991581
p-value									0.314151	0.0251705	0.0768874		0.560985	0.0189923	0.0466101		p-value									0.0607182	0.0123749	0.0168506		0.0268095	0.0178875	0.0721617
p-value										0.0309238	0.122685		0.555479	0.000467359	0.00119246		p-value										0.923979	0.975102		0.00413084	0.0032904	0.00679609
p-value											0.231616		0.0272324	0.00234948	0.00348663		p-value											0.656409		1.01018e-05	1.78832e-06	6.74425e-06
p-value													0.0954575	0.00284436	0.00486579		p-value													5.93604e-05	2.90197e-05	7.4356e-05
p-value														0.0026168	0.00651387		p-value														0.267958	0.0303944
p-value															0.0910005		p-value															0.00416696

## Sheet: Fig. 2j
Fig. 2 (j) Effects of R866 on the production of RSDE and SSDE in P. oxalicum
RSDE (U/g)	WT	ΔPoxRsrA	CPoxRsrA		R866K-3	R866K-5	R866K-7		R866A-2	R866A-3	R866A-4		RSDE (U/g)	WT	ΔPoxRsrA	CPoxRsrA		R866K-3	R866K-5	R866K-7		R866A-2	R866A-3	R866A-4
2d-1	275.09	108.059	258.119		92.2436	112.751	95.9067		113.788	93.0004	114.149		4d-1	1370.95	167.674	1326.34		679.76	688.734	712.538		904.78	869.08	884.875
2d-2	263.645	116.658	263.645		87.5815	118.251	95.2609		96.8098	111.084	101.145		4d-2	1417.04	191.161	1337.49		657.886	662.373	711.923		890.304	845.992	900.558
2d-3	250.62	96.4676	230.097		88.9135	102.094	96.8755		95.0036	99.4588	88.8627		4d-3	1409.61	173.545	1236.38		650.595	656.765	625.238		845.668	877.961	894.526
mean	263.119	107.062	250.62		89.5795	111.032	96.0143		101.867	101.181	101.385		mean	1399.2	177.46	1300.07		662.747	669.29	683.233		880.251	864.344	893.32
standard deviation	12.2435	10.1323	17.9871		2.40136	8.21415	0.81266		10.363	9.1639	12.6448		standard deviation	24.7474	12.2232	55.4383		15.1777	17.0701	50.226		30.8118	16.5023	7.91072
p-value		7.00786e-05	0.376102		1.76099e-05	5.76698e-05	1.9152e-05		6.38652e-05	5.19933e-05	9.1099e-05		p-value		1.73473e-07	0.0474377		1.60429e-06	1.91148e-06	2.46015e-05		2.21356e-05	6.33348e-06	4.61115e-06
p-value			0.000272467		0.0437708	0.625938	0.132912		0.568364	0.49737	0.576772		p-value			4.33511e-06		1.72744e-06	2.20478e-06	7.10826e-05		3.28304e-06	5.31602e-07	1.13976e-07
p-value					0.000104519	0.000256896	0.000119026		0.000242261	0.000213266	0.000299517		p-value					4.33195e-05	4.67951e-05	0.000139615		0.00033037	0.00019917	0.00022976
p-value						0.0122363	0.0117243		0.116024	0.10121	0.187318		p-value						0.645803	0.535966		0.000392569	9.92491e-05	1.99962e-05
p-value							0.0344736		0.296206	0.237888	0.329972		p-value							0.672558		0.000487573	0.000141659	3.2647e-05
p-value									0.384676	0.385769	0.503546		p-value									0.00441878	0.00404403	0.00201741
p-value										0.935683	0.961751		p-value										0.474654	0.516021
p-value											0.983004		p-value											0.0517786
SSDE (U/g)	WT	ΔPoxRsrA	CPoxRsrA		R866K-3	R866K-5	R866K-7		R866A-2	R866A-3	R866A-4		SSDE (U/g)	WT	ΔPoxRsrA	CPoxRsrA		R866K-3	R866K-5	R866K-7		R866A-2	R866A-3	R866A-4
2d-1	189.84	84.8765	195.366		94.5747	97.9692	83.9587		89.5852	90.4171	84.1667		4d-1	1249.76	164.411	1286.19		572.075	507.576	531.79		646.013	679.659	664.712
2d-2	219.836	76.2767	179.578		88.5805	101.063	85.8962		90.3076	87.1879	92.475		4d-2	1289.91	170.283	1262.4		568.149	581.61	513.962		653.251	663.035	656.267
2d-3	189.051	66.5551	176.816		78.5902	80.7816	74.2712		77.6646	78.1462	89.9464		4d-3	1309.24	184.637	1319.65		536.741	570.953	497.362		673.156	709.71	664.109
mean	199.575	75.9028	183.92		87.2485	93.2713	81.3754		85.8525	85.2504	88.8627		mean	1282.97	173.111	1289.41		558.988	553.38	514.371		657.474	684.134	661.696
standard deviation	17.5502	9.1664	10.008		8.07505	10.9264	6.22822		7.10012	6.36075	4.25884		standard deviation	30.3396	10.4048	28.759		19.3665	40.0231	17.2177		14.0557	23.657	4.71104
p-value		0.000414113	0.250658		0.000546857	0.000878463	0.000389059		0.000481971	0.000447065	0.000445344		p-value		4.64144e-07	0.802694		4.0507e-06	1.4813e-05	2.81621e-06		5.40984e-06	1.12542e-05	3.95511e-06
p-value			0.000160456		0.182973	0.102572	0.440578		0.211388	0.220366	0.0905254		p-value			3.74969e-07		6.97358e-06	9.08374e-05	7.98914e-06		1.12955e-06	4.33629e-06	1.98853e-07
p-value					0.000200783	0.000448914	0.000113068		0.000157884	0.000134728	0.000111019		p-value					3.36781e-06	1.32689e-05	2.3226e-06		4.36395e-06	9.47175e-06	3.08228e-06
p-value						0.485417	0.374973		0.8331	0.753289	0.774684		p-value						0.837746	0.040651		0.00204753	0.00208972	0.00087125
p-value							0.176707		0.379902	0.333536	0.550475		p-value							0.195906		0.0131549	0.00821233	0.00962274
p-value									0.457736	0.492838	0.160778		p-value									0.000368015	0.000551376	0.000139117
p-value										0.918161	0.563044		p-value										0.168625	0.647635
p-value											0.459616		p-value											0.182426

## Sheet: Fig. 3b
Fig. 3 (b) Heat mapping indicating the production of RSDE and SSDE in P. oxalicum
RSDE (U/g)	WT	ΔPoxRsrA	Δ1440-1794	Δ1135-1794	Δ1080-1794	Δ891-1794	Δ827-1794	Ptef1-PoxRsrA	Δ1-1084	Δ1-881	Δ1-831	Δ1-703	Δ1-565	Δ1-467		RSDE (U/g)	WT	ΔPoxRsrA	Δ1440-1794	Δ1135-1794	Δ1080-1794	Δ891-1794	Δ827-1794	Ptef1-PoxRsrA	Δ1-1084	Δ1-881	Δ1-831	Δ1-703	Δ1-565	Δ1-467
2d-1	376.396	112.465	103.823	14.9978	31.1232	5.14442	13.3655	356.836	83.5258	86.8784	96.3423	136.282	533.61	569.816		4d-1	1863.77	274.884	404.504	17.7605	23.6807	4.75728	12.6861	1858.19	275.55	267.557	347.524	530.005	3319.52	3836.47
2d-2	383.627	105.907	101.083	18.1552	34.1678	6.98171	11.9206	313.723	82.0429	116.901	118.918	172.004	492.523	665.159		4d-2	2033.4	247.032	417.553	28.0429	15.2233	7.61164	14.3775	1587.76	362.684	376.259	381.616	608.656	2770.64	2970.46
2d-3	366.501	110.498	101.996	17.3658	30.1083	4.77696	9.75322	357.042	74.3363	84.8064	93.6589	130.198	670.241	705.837		4d-3	1952.93	279.728	455.611	29.9124	17.7605	9.51455	16.069	1763.13	228.481	252.233	249.183	882.253	2598.13	3054.67
mean	375.508	109.623	102.3	16.8396	31.7998	5.63437	11.6798	342.534	79.9683	96.1953	102.973	146.161	565.458	646.937		mean	1950.03	267.215	425.89	25.2386	18.8882	7.29449	14.3775	1736.36	288.905	298.683	326.108	673.638	2896.09	3287.2
standard deviation	8.59756	3.36516	1.39524	1.64317	2.11265	1.18121	1.81815	24.9513	4.93354	17.9617	13.8738	22.5859	93.041	69.8171		standard deviation	84.8526	17.6455	26.5537	6.54334	4.33999	2.39444	1.69148	137.191	68.0909	67.6188	68.7649	184.896	376.704	477.544
p-values		9.66686e-07	6.87132e-07	2.36171e-07	2.93046e-07	2.01795e-07	2.26602e-07	0.0964456	8.41584e-07	1.70308e-05	8.50824e-06	8.02021e-05	0.0244256	0.0026062		p-value		4.66273e-06	7.662e-06	2.53688e-06	2.48723e-06	2.41972e-06	2.45331e-06	0.0834667	1.21508e-05	1.23061e-05	1.35043e-05	0.000406971	0.0132255	0.00880692
p-values			0.025314	1.76285e-06	4.50388e-06	9.19967e-07	1.54534e-06	8.87139e-05	0.00100421	0.272064	0.465002	0.0502582	0.00105996	0.000183951		p-value			0.000995559	2.40683e-05	1.88892e-05	1.45349e-05	1.59328e-05	5.13685e-05	0.621574	0.479	0.224122	0.0192684	0.000269853	0.000395676
p-values				2.69474e-07	1.10562e-06	8.52055e-08	2.72328e-07	7.6224e-05	0.00165357	0.588766	0.937426	0.0283792	0.000995182	0.00017377		p-value				1.4324e-05	1.26101e-05	1.08733e-05	1.15444e-05	8.40528e-05	0.0314829	0.0386698	0.0789826	0.0831892	0.000345985	0.000489651
p-values					0.000636967	0.000660626	0.0218332	2.28631e-05	3.02334e-05	0.00159199	0.000435642	0.00058631	0.000518236	9.79135e-05		p-value					0.233862	0.0111551	0.049642	2.72815e-05	0.00261644	0.00222566	0.00165372	0.00372032	0.000190408	0.000292279
p-values						4.79038e-05	0.000235413	2.77136e-05	9.99643e-05	0.00350974	0.000926218	0.000947662	0.00057704	0.000107726		p-value						0.0154598	0.168798	2.68153e-05	0.00237128	0.00202213	0.00151351	0.0035848	0.000188701	0.000290007
p-values							0.00846489	1.9904e-05	1.43129e-05	0.000955177	0.000266888	0.000422665	0.000479004	9.12844e-05		p-value							0.0138648	2.60721e-05	0.00201493	0.00172605	0.00130803	0.00335801	0.000185712	0.000285989
p-values								2.15199e-05	2.31241e-05	0.00125778	0.000349453	0.000505014	0.000499829	9.48354e-05		p-value								2.64927e-05	0.00221445	0.00189163	0.00142298	0.00349236	0.000187503	0.000288409
p-values									5.74968e-05	0.000156292	0.000130327	0.000539487	0.0160189	0.0020662		p-value									8.15327e-05	8.32942e-05	9.10668e-05	0.00132715	0.00743547	0.00566866
p-values										0.205827	0.0537598	0.00771033	0.000834815	0.00014972		p-value										0.86849	0.541937	0.0277338	0.000295542	0.000422055
p-values											0.632269	0.0399807	0.00101476	0.000188483		p-value											0.648148	0.0299675	0.000299656	0.000427221
p-values												0.0477269	0.0010433	0.000188264		p-value												0.0379777	0.00031299	0.000443386
p-values													0.00162008	0.000293218		p-value													0.000784171	0.000904035
p-values														0.291784		p-value														0.3278
SSDE (U/g)	WT	ΔPoxRsrA	Δ1440-1794	Δ1135-1794	Δ1080-1794	Δ891-1794	Δ827-1794	Ptef1-PoxRsrA	Δ1-1084	Δ1-881	Δ1-831	Δ1-703	Δ1-565	Δ1-467		SSDE (U/g)	WT	ΔPoxRsrA	Δ1440-1794	Δ1135-1794	Δ1080-1794	Δ891-1794	Δ827-1794	Ptef1-PoxRsrA	Δ1-1084	Δ1-881	Δ1-831	Δ1-703	Δ1-565	Δ1-467
2d-1	274.019	83.611	60.5887	5.92017	31.7998	5.51188	6.14092	207.122	69.4976	74.2981	79.9223	103.958	337.715	365.57		4d-1	1410.33	230.079	337.087	23.3691	28.7551	9.51455	16.9148	1464.8	214.611	290.645	251.587	420.765	2889.23	3232.41
2d-2	283.153	83.2831	62.7199	7.49888	27.4019	9.18647	5.77969	206.327	83.2358	94.2367	89.8321	121.591	348.318	422.098		4d-2	1388.58	263.986	334.912	35.521	29.6008	20.932	12.6861	1196.07	272.735	287.753	289.262	451.948	1902.04	2329.85
2d-3	287.34	84.5946	60.5887	5.92017	27.4019	6.98171	4.33477	244.841	90.0916	89.2465	93.1039	121.591	438.626	475.523		4d-3	1288.54	205.86	255.534	22.4343	39.7497	10.466	10.1489	1107.84	278.026	279.678	287.519	638.49	1955.57	2569.81
mean	281.504	83.8296	61.2991	6.4464	28.8679	7.22669	5.41846	219.43	80.9417	85.9271	87.6194	115.713	374.886	421.064		mean	1362.48	233.308	309.178	27.1081	32.7019	13.6375	13.2499	1256.24	255.124	286.025	276.122	503.734	2248.95	2710.69
standard deviation	6.81161	0.682549	1.23048	0.911469	2.53909	1.8495	0.955726	22.0101	10.4869	10.3755	6.86373	10.1804	55.4544	54.9837		standard deviation	64.952	29.1969	46.4698	7.30073	6.11822	6.3351	3.41801	185.93	35.1848	5.68432	21.2664	117.739	555.147	467.48
p-value		9.56371e-07	6.49438e-07	2.59433e-07	4.5618e-07	2.9194e-07	2.56488e-07	0.00954366	9.98833e-06	1.07171e-05	4.10245e-06	1.96258e-05	0.0443432	0.0120343		p-value		1.04534e-05	2.1755e-05	3.80594e-06	3.84159e-06	3.63411e-06	3.58173e-06	0.402999	1.30718e-05	8.8999e-06	1.0352e-05	0.000379836	0.0515326	0.00777401
p-value			1.00551e-05	3.12435e-08	3.4736e-06	2.9202e-07	3.35344e-08	0.000437677	0.658927	0.744408	0.395156	0.00564531	0.000812126	0.000444649		p-value			0.074805	0.00028873	0.000310568	0.000219018	0.000204125	0.000709744	0.455005	0.0373039	0.109318	0.0181276	0.00328267	0.000788198
p-value				4.04205e-07	3.75603e-05	1.89194e-06	4.02191e-07	0.000241275	0.0322154	0.0150649	0.00282869	0.000778383	0.000609593	0.000345924		p-value				0.000485254	0.000517189	0.000400127	0.000388131	0.00102307	0.183493	0.439968	0.325299	0.0562578	0.00380997	0.00089847
p-value					0.000135334	0.547957	0.248898	7.45153e-05	0.000254385	0.000189313	3.47294e-05	5.00668e-05	0.000325734	0.000198474		p-value					0.366606	0.0732557	0.0408356	0.000333009	0.000389482	1.08419e-06	4.35244e-05	0.00219426	0.00227438	0.000574874
p-value						0.000282584	0.000115978	0.000118249	0.00111986	0.000758704	0.000155113	0.000137543	0.000417479	0.00024769		p-value						0.0199598	0.00860124	0.000338684	0.000418807	7.85551e-07	4.47091e-05	0.00228855	0.00229571	0.000579453
p-value							0.206919	7.64038e-05	0.000277334	0.000206107	4.0055e-05	5.40679e-05	0.000328979	0.000200282		p-value							0.930174	0.000318906	0.000305218	6.34211e-07	3.35161e-05	0.00197278	0.0022233	0.000563774
p-value								7.3135e-05	0.00024145	0.000180267	3.31507e-05	4.83191e-05	0.000322229	0.000196565		p-value								0.000318007	0.000290264	2.32761e-07	2.96079e-05	0.00195936	0.00222147	0.000563318
p-value									0.000598557	0.000684428	0.000583765	0.00177171	0.0107155	0.0041371		p-value									0.000787442	0.000831735	0.000818653	0.00407198	0.0425203	0.00745157
p-value										0.589749	0.408322	0.0146041	0.000836269	0.000460938		p-value										0.207577	0.426311	0.0248022	0.00342498	0.000818235
p-value											0.825301	0.0238145	0.000891809	0.00048743		p-value											0.479393	0.0329328	0.00360172	0.000850016
p-value												0.0166333	0.000879136	0.000478618		p-value												0.0300721	0.00354453	0.000839898
p-value													0.00134816	0.000697005		p-value													0.00597911	0.00136932
p-value														0.363636		p-value														0.33232

## Sheet: Fig. 3c
Fig. 3 (c) Heat mapping indicating the production of sporulation in P. oxalicum
Spores/cm2	WT	ΔPoxRsrA	Δ1440-1794	Δ1135-1794	Δ1080-1794	Δ891-1794	Δ827-1794	Ptef1-PoxRsrA	Δ1-1084	Δ1-881	Δ1-831	Δ1-703	Δ1-565	Δ1-467
PDA-1	7.17666e+07	1.29905e+07	5.77148e+07	2.01699e+07	2.8198e+07	2.43728e+07	2.52379e+07	5.8239e+07	2.92702e+07	2.3109e+07	2.78296e+07	1.70376e+07	5.29996e+07	6.29295e+07
PDA-2	5.97134e+07	9.74912e+06	6.7301e+07	2.04488e+07	2.34166e+07	2.90572e+07	2.06621e+07	5.37377e+07	2.97968e+07	1.95935e+07	2.55914e+07	1.7061e+07	5.04154e+07	6.05359e+07
PDA-3	6.42185e+07	1.33971e+07	7.10775e+07	1.86636e+07	2.30296e+07	2.22799e+07	2.3688e+07	7.17535e+07	2.54426e+07	2.07855e+07	2.58776e+07	1.51603e+07	5.48701e+07	6.38503e+07
mean	6.52328e+07	1.20456e+07	6.53645e+07	1.97608e+07	2.48814e+07	2.52366e+07	2.3196e+07	6.12434e+07	2.81699e+07	2.11627e+07	2.64329e+07	1.64196e+07	5.27617e+07	6.24386e+07
standard deviation	6.09028e+06	1.99913e+06	6.88863e+06	960321	2.87877e+06	3.47026e+06	2.32725e+06	9.37618e+06	2.37652e+06	1.78788e+06	1.21801e+06	1.09066e+06	2.23686e+06	1.71091e+06
p-value		0.000136214	0.981405	0.000216408	0.000487248	0.000588202	0.000365978	0.570009	0.000603059	0.000274109	0.000413871	0.000166103	0.0291253	0.486884
p-value			0.000209838	0.00382303	0.00316337	0.00466711	0.00325401	0.000885233	0.000846358	0.00415997	0.000440997	0.0291932	1.94138e-05	4.92585e-06
p-value				0.000342798	0.000716187	0.00083996	0.000552333	0.572717	0.00090372	0.000423341	0.000647795	0.000262888	0.0394	0.51469
p-value					0.0431332	0.0579383	0.0773804	0.00158987	0.00473485	0.297592	0.00173351	0.0163694	1.95009e-05	2.96383e-06
p-value						0.898043	0.474461	0.00302357	0.201752	0.130136	0.438426	0.0088993	0.000187715	4.14061e-05
p-value							0.445237	0.00336524	0.293608	0.144954	0.603265	0.0137153	0.00032125	7.61583e-05
p-value								0.0024146	0.060682	0.296335	0.0997111	0.0102866	9.22652e-05	1.93348e-05
p-value									0.00407218	0.00189866	0.00310215	0.0011913	0.202177	0.838682
p-value										0.0150852	0.32292	0.00146945	0.000198952	3.49767e-05
p-value											0.0134826	0.0172091	4.4153e-05	8.54459e-06
p-value												0.000447024	5.71877e-05	7.65902e-06
p-value													1.45067e-05	2.50839e-06
p-value														0.00399928
Spores/cm2	WT	ΔPoxRsrA	Δ1440-1794	Δ1135-1794	Δ1080-1794	Δ891-1794	Δ827-1794	Ptef1-PoxRsrA	Δ1-1084	Δ1-881	Δ1-831	Δ1-703	Δ1-565	Δ1-467
Glucose-1	5.88884e+06	2.47438e+06	5.05101e+06	2.58021e+06	2.04114e+06	2.82594e+06	1.85103e+06	6.47411e+06	2.23527e+06	2.33447e+06	2.54135e+06	1.26189e+06	5.78542e+06	5.66877e+06
Glucose-2	5.92395e+06	2.14321e+06	5.25257e+06	2.44375e+06	1.76438e+06	2.23639e+06	1.64616e+06	5.97946e+06	1.77975e+06	2.11214e+06	2.46978e+06	1.37747e+06	5.5895e+06	5.73715e+06
Glucose-3	5.50988e+06	2.4079e+06	5.27452e+06	2.36063e+06	1.74596e+06	2.18724e+06	1.74473e+06	5.40615e+06	2.3942e+06	2.30875e+06	2.35322e+06	1.52417e+06	5.75269e+06	6.45435e+06
mean	5.77422e+06	2.34183e+06	5.1927e+06	2.46153e+06	1.85049e+06	2.41652e+06	1.74731e+06	5.95324e+06	2.13641e+06	2.25179e+06	2.45478e+06	1.38785e+06	5.7092e+06	5.95342e+06
standard deviation	229596	175191	123199	110864	165361	355419	102456	534465	318931	121619	94956.9	131446	104949	435164
p-value		3.28941e-05	0.0180605	2.30879e-05	1.78208e-05	0.00016235	1.00429e-05	0.622242	8.84787e-05	1.94978e-05	2.06667e-05	8.75153e-06	0.678582	0.5624
p-value			2.09714e-05	0.37391	0.0241741	0.760434	0.00711107	0.000371938	0.383538	0.505136	0.381812	0.00165365	8.94553e-06	0.000182846
p-value				8.96691e-06	9.57942e-06	0.000215835	3.10381e-06	0.0742169	0.000101564	7.94314e-06	6.89541e-06	3.33413e-06	0.00523224	0.0435318
p-value					0.00602165	0.844385	0.00120798	0.000377397	0.170689	0.0918818	0.940034	0.000414679	3.23885e-06	0.000175834
p-value						0.0666973	0.410209	0.000221286	0.24013	0.0276289	0.00536706	0.0192114	4.39927e-06	0.000107393
p-value							0.0350613	0.000673152	0.367094	0.489825	0.865809	0.00929622	0.00010403	0.000401762
p-value								0.000180093	0.114553	0.00534661	0.000931195	0.0201947	1.2483e-06	8.29911e-05
p-value									0.000444746	0.000305545	0.000366595	0.00013639	0.481048	0.999661
p-value										0.589668	0.172836	0.0197989	5.09908e-05	0.000254691
p-value											0.0849129	0.00112143	3.09206e-06	0.000143228
p-value												0.000338162	2.37466e-06	0.000168984
p-value													1.52512e-06	6.41019e-05
p-value														0.398182
Spores/cm2	WT	ΔPoxRsrA	Δ1440-1794	Δ1135-1794	Δ1080-1794	Δ891-1794	Δ827-1794	Ptef1-PoxRsrA	Δ1-1084	Δ1-881	Δ1-831	Δ1-703	Δ1-565	Δ1-467
Starch-1	6.29295e+06	2.25668e+06	5.97619e+06	3.12726e+06	1.68253e+06	2.38358e+06	1.34849e+06	7.38836e+06	2.27209e+06	2.2183e+06	1.78701e+06	1.74744e+06	7.49161e+06	8.98685e+06
Starch-2	6.48249e+06	1.88445e+06	6.61e+06	3.44614e+06	1.40211e+06	2.09073e+06	1.60844e+06	4.88524e+06	1.76929e+06	2.7446e+06	1.64815e+06	1.73457e+06	7.60354e+06	9.24899e+06
Starch-3	6.43376e+06	1.85579e+06	7.23798e+06	3.33713e+06	1.98646e+06	1.56079e+06	1.82025e+06	5.5137e+06	2.01275e+06	2.08275e+06	1.64311e+06	2.03107e+06	8.29156e+06	8.39719e+06
mean	6.40307e+06	1.99897e+06	6.60806e+06	3.30351e+06	1.69036e+06	2.0117e+06	1.59239e+06	5.9291e+06	2.01804e+06	2.34855e+06	1.69276e+06	1.83769e+06	7.79557e+06	8.87768e+06
standard deviation	98428	223644	630898	162076	292254	417051	236290	1.30223e+06	251444	349620	81661.4	167591	433171	436265
p-value		6.27387e-06	0.607816	9.26118e-06	1.21079e-05	5.9185e-05	5.31031e-06	0.563711	9.50539e-06	4.21776e-05	3.61732e-07	2.181e-06	0.00558151	0.000662409
p-value			0.000283149	0.0012159	0.220014	0.965079	0.0964016	0.00673567	0.926535	0.218355	0.0898432	0.374097	3.28331e-05	1.70083e-05
p-value				0.000925145	0.000254979	0.000460578	0.000208562	0.46199	0.000304577	0.000514923	0.000180294	0.000224339	0.0547917	0.00686238
p-value					0.00111904	0.00748692	0.000493068	0.0256897	0.0017406	0.0127241	0.000104476	0.000403687	7.31831e-05	3.19e-05
p-value						0.335842	0.675027	0.00532481	0.214965	0.0666403	0.989749	0.490946	3.52009e-05	1.87718e-05
p-value							0.204316	0.00769448	0.983085	0.344056	0.26348	0.539237	7.60425e-05	3.91289e-05
p-value								0.00475582	0.0994627	0.0360916	0.525133	0.216364	2.63186e-05	1.41937e-05
p-value									0.00694572	0.0100349	0.00491683	0.00570242	0.0780354	0.0204986
p-value										0.2545	0.100083	0.35966	3.70331e-05	1.91273e-05
p-value											0.0340628	0.084583	7.10597e-05	3.52626e-05
p-value												0.249361	1.79367e-05	9.6263e-06
p-value													2.42939e-05	1.28215e-05
p-value														0.0380792

## Sheet: Fig. 4a b
Fig. 4 (a, b) Effects of SANT2 domain in PoxRsrA on production of RSDE and SSDE by P. oxalicum
a	RSDE (U/g)	WT	ΔPoxRsrA	CPoxRsrA	ΔSANT2-1	ΔSANT2-2	ΔSANT2-3		RSDE (U/g)	WT	ΔPoxRsrA	CPoxRsrA	ΔSANT2-1	ΔSANT2-2	ΔSANT2-3
	2d-1	301.79	90.946	301.79	92.4815	83.2523	92.839		4d-1	900.077	246.064	960.072	262.145	214.095	220.876
	2d-2	306.369	83.5968	290.967	89.4368	85.1553	106.563		4d-2	921.009	238.314	959.067	275.998	211.188	234.439
	2d-3	310.948	78.5443	314.694	91.7203	80.8737	85.977		4d-3	921.009	250.907	956.051	247.226	231.532	253.814
	mean	306.369	84.3624	302.484	91.2129	83.0938	95.1263		mean	914.031	245.095	958.397	261.79	218.939	236.376
	standard deviation	4.57888	6.23621	11.8787	1.58449	2.14517	10.4819		standard deviation	12.0851	6.35255	2.09272	14.3893	11.0029	16.5541
	p-value		9.80613e-07	0.625063	1.71271e-07	1.75164e-07	5.69399e-06		p-value		1.15579e-07	0.00331144	4.5843e-07	2.03516e-07	5.56763e-07
	p-value			9.46207e-06	0.138942	0.755728	0.201095		p-value			5.15244e-09	0.139859	0.0234632	0.442374
	p-value				6.85239e-06	6.06838e-06	2.24219e-05		p-value				1.26437e-07	3.50698e-08	1.89927e-07
	p-value					0.00619938	0.557342		p-value					0.0148845	0.115212
	p-value						0.123253		p-value						0.203271
b	SSDE (U/g)	WT	ΔPoxRsrA	CPoxRsrA	ΔSANT2-1	ΔSANT2-2	ΔSANT2-3		SSDE (U/g)	WT	ΔPoxRsrA	CPoxRsrA	ΔSANT2-1	ΔSANT2-2	ΔSANT2-3
	2d-1	268.489	102.888	278.063	107.451	88.4854	79.9223		4d-1	682.194	164.688	761.021	192.879	200.532	209.251
	2d-2	272.235	107.022	244.346	114.999	73.7378	78.7113		4d-2	694.562	178.251	732.872	193.945	185.032	228.626
	2d-3	258.915	92.7833	268.073	97.2387	75.6407	60.1435		4d-3	715.494	182.126	761.021	199.273	184.063	186.97
	mean	266.546	100.898	263.494	106.563	79.2879	72.9257		mean	697.417	175.022	751.638	195.366	189.876	208.282
	standard deviation	6.86937	7.32521	17.3187	8.91349	8.02181	11.0862		standard deviation	16.833	9.15631	16.2517	3.42552	9.24133	20.8451
	p-value		8.93199e-06	0.79066	1.61429e-05	6.69767e-06	1.35865e-05		p-value		1.20334e-06	0.015947	9.11329e-07	1.36179e-06	5.96202e-06
	p-value			0.000115794	0.44298	0.0261602	0.0218449		p-value			7.28447e-07	0.0226701	0.119115	0.0646424
	p-value				0.00015294	7.50398e-05	8.80867e-05		p-value				5.28747e-07	8.1578e-07	3.71358e-06
	p-value					0.0169661	0.0149058		p-value					0.389306	0.349286
	p-value						0.465792		p-value						0.234608

## Sheet: Fig. 4c
Fig. 4 (c) Effects of SANT2 domain in PoxRsrA on production of spores by P. oxalicum
c	Spores/cm2	WT	ΔPoxRsrA	CPoxRsrA	ΔSANT2-1		Spores/cm2	WT	ΔPoxRsrA	CPoxRsrA	ΔSANT2-1		Spores/cm2	WT	ΔPoxRsrA	CPoxRsrA	ΔSANT2-1
	PDA-1	5.76656e+07	8.95701e+06	6.21507e+07	1.19356e+07		Glucose-1	9.1398e+06	2.2098e+06	9.74912e+06	1.4744e+06		Starch-1	6.75939e+06	1.77975e+06	6.36943e+06	2.09521e+06
	PDA-2	5.84947e+07	9.66213e+06	6.94608e+07	9.55414e+06		Glucose-2	1.04847e+07	2.92444e+06	7.95232e+06	2.33979e+06		Starch-2	6.74961e+06	2.09521e+06	7.01865e+06	1.77975e+06
	PDA-3	7.63201e+07	1.13455e+07	6.02868e+07	9.09377e+06		Glucose-3	7.431e+06	2.2098e+06	8.13871e+06	3.0242e+06		Starch-3	7.27934e+06	1.77975e+06	7.57609e+06	1.54384e+06
	mean	6.41601e+07	9.98823e+06	6.39661e+07	1.01945e+07		mean	9.01848e+06	2.44801e+06	8.61338e+06	2.27946e+06		mean	6.92945e+06	1.8849e+06	6.98806e+06	1.80627e+06
	standard deviation	1.0539e+07	1.2272e+06	4.84899e+06	1.52529e+06		standard deviation	1.53044e+06	412596	987984	776656		standard deviation	303059	182126	603914	276639
	p-values		0.00090273	0.978275	0.000928887		p-values		0.00199319	0.719711	0.00244165		p-values		1.59153e-05	0.88785	2.70479e-05
	p-values			4.8232e-05	0.864071		p-values			0.000567736	0.75659		p-values			0.000150474	0.701973
	p-values				5.22012e-05		p-values				0.000948602		p-values				0.000173639

## Sheet: Fig. 5f h i
Fig. 5 (f) RSDE production by P. oxalicum mutant ΔPOX_g08550, complementation strain CPOX_g08550 and WT
f	RSDE(U/g)	WT	ΔPOX_g08550	CPOX_g08550		RSDE(U/g)	WT	ΔPOX_g08550	CPOX_g08550
	2d-1	106.951	315.441	190.403		4d-1	673.173	2705.25	1195.15
	2d-2	106.067	321.566	189.123		4d-2	659.148	2776.44	1382.58
	2d-3	114.464	301.659	249.317		4d-3	673.173	2836.68	1404.49
	mean	109.161	312.889	209.614		mean	668.498	2772.79	1327.41
	standard deviation	4.61405	10.1957	34.3897		standard deviation	8.09701	65.7905	115.058
	p-value		6.02966e-06	0.00741426		p-values		6.54999e-07	0.000585533
	p-value			0.00756029		p-values			4.62689e-05
Fig 5. (h) Relative density of bands corresponding to the phosphorylated PoxRsrA901-1360, normalized to that of Hsp70 in panel e
h		ΔPoxKu70:: RsrA901-1360-His	ΔPOX_g08550::RsrA901-1360-His
	Anti-P-Tyr	43630	88951
	Anti-Hsp70	64273	49264
	Relative density to hsp70=Anti-P-Tyr/Anti-Hsp 70
Fig. 5 (i) Identification of key phosphorylated Tyr residues for controlling RSDE and SSDE production in P. oxalicum
i	RSDE (U/g)	WT	ΔPoxRsrA	CPoxRsrA		Y1127F-2	Y1127F-3	Y1127F-4		Y1170F-2	Y1170F-9	Y1170F-10		Y1127A/Y1128A-3	Y1127A/Y1128A-4	Y1127A/Y1128A-5		RSDE (U/g)	WT	ΔPoxRsrA	CPoxRsrA		Y1127F-2	Y1127F-3	Y1127F-4		Y1170F-2	Y1170F-9	Y1170F-10		Y1127A/Y1128A-3	Y1127A/Y1128A-4	Y1127A/Y1128A-5
	2d-1	188.473	72.4295	199.607		88.1194	114.103	118.897		86.8291	77.9847	75.3984		81.3002	89.5304	91.2107		4d-1	1098.42	134.835	1239.37		580.388	606.077	647.736		503.076	479.534	503.954		701.378	719.803	722.691
	2d-2	184.1	74.5108	200.8		92.218	117.621	123.83		86.8291	82.8285	81.9329		84.9748	95.2079	87.5984		4d-2	1159.9	158.757	1283.39		582.291	623.838	645.646		428.73	410.036	415.152		701.378	749.962	683.941
	2d-3	184.1	67.4344	200.8		94.6771	109.579	122.843		82.8823	83.7973	77.9116		93.2426	98.2651	96.1776		4d-3	1190.64	165.281	1274.12		555.65	610.517	645.646		446.078	430.885	424.032		709.128	703.718	709.128
	mean	185.557	71.4583	200.402		91.6715	113.768	121.857		85.5135	81.5368	78.4143		86.5059	94.3345	91.6622		mean	1149.65	152.958	1265.63		572.776	613.477	646.343		459.295	440.152	447.713		703.962	724.494	705.253
	standard deviation	2.52525	3.63683	0.688703		3.31284	4.0317	2.61055		2.27867	3.11411	3.29613		6.11665	4.43236	4.3074		standard deviation	46.9551	16.0304	23.2044		14.8622	9.24286	1.20636		38.8955	35.6634	48.9086		4.47449	23.4764	19.6636
	p-value		1.50658e-06	0.0006022		2.57215e-06	1.27309e-05	6.99537e-06		8.88462e-07	1.46648e-06	1.49881e-06		1.31499e-05	6.47417e-06	5.29754e-06		p-value		4.07159e-06	0.0185331		3.48532e-05	4.15708e-05	4.96042e-05		3.98713e-05	3.13176e-05	5.68434e-05		8.15888e-05	0.000149856	0.000111518
	p-value			4.51865e-07		0.00206034	0.000174389	4.07871e-05		0.00476497	0.0218492	0.0700919		0.0215322	0.00229996	0.00342642		p-value			2.74798e-07		4.87134e-06	1.73155e-06	7.49583e-07		0.000227505	0.000219917	0.000579921		5.53796e-07	4.05784e-06	2.95434e-06
	p-value					6.23908e-07	3.29563e-06	9.28233e-07		1.22756e-07	3.44991e-07	3.86406e-07		5.65009e-06	2.12381e-06	1.72024e-06		p-value					1.6622e-06	1.42988e-06	1.31709e-06		6.5898e-06	4.6778e-06	1.2669e-05		2.08105e-06	9.15441e-06	5.74823e-06
	p-value						0.0018396	0.00024348		0.056824	0.0181356	0.00796631		0.26777	0.45143	0.997786		p-value						0.0157605	0.00102938		0.00916788	0.00401445	0.0132883		0.000126669	0.000697152	0.000740976
	p-value							0.0433731		0.000453748	0.000393947	0.00029928		0.00298163	0.00493549	0.0029072		p-value							0.00363862		0.00261113	0.0012343	0.00448329		0.000107496	0.00159137	0.0018569
	p-value									5.39986e-05	6.72548e-05	5.73061e-05		0.000773219	0.000754036	0.000485739		p-value									0.00113729	0.000560203	0.00215478		2.75015e-05	0.0045117	0.00660932
	p-value										0.148818	0.0373434		0.805306	0.0374533	0.0941645		p-value										0.563883	0.764261		0.000413341	0.000538559	0.000613813
	p-value											0.298895		0.278151	0.0149508	0.0299464		p-value											0.839295		0.000220544	0.000322603	0.000352588
	p-value													0.113877	0.00753233	0.0133637		p-value													0.000830606	0.000905314	0.00106862
	p-value														0.147081	0.298509		p-value														0.21095	0.917008
	p-value															0.495572		p-value															0.337657
i	SSDE (U/g)	WT	DPoxRsrA	CPoxRsrA		Y1127F-2	Y1127F-3	Y1127F-4		Y1170F-2	Y1170F-9	Y1170F-10		Y1127A/Y1128A-3	Y1127A/Y1128A-4	Y1127A/Y1128A-5		SSDE (U/g)	WT	ΔPoxRsrA	CPoxRsrA		Y1127F-2	Y1127F-3	Y1127F-4		Y1170F-2	Y1170F-9	Y1170F-10		Y1127A/Y1128A-3	Y1127A/Y1128A-4	Y1127A/Y1128A-5
	2d-1	110.142	33.7172	108.551		85.2504	93.9966	104.59		91.2692	82.8285	59.3134		86.8121	86.91	102.499		4d-1	791.025	139.184	928.951		513.786	563.896	582.962		391.557	426.252	468.433		517.315	593.134	443.69
	2d-2	104.575	37.8798	116.901		84.8405	114.103	110.016		78.9356	87.6723	66.3505		78.085	94.3345	91.2107		4d-2	823.814	123.961	942.851		557.553	570.556	585.052		396.513	488.8	421.812		542.503	575.038	515.377
	2d-3	113.72	47.8701	120.877		91.3983	110.082	111.496		91.2692	72.6566	66.8532		72.1138	119.665	93.4684		4d-3	827.913	139.184	919.685		447.184	590.537	660.273		421.296	391.503	417.372		575.44	564.985	480.502
	mean	109.479	39.8224	115.443		87.1631	106.06	108.701		87.158	81.0525	64.1724		79.0036	100.303	95.7261		mean	814.251	134.11	930.496		506.174	574.996	609.429		403.122	435.518	435.872		545.086	577.719	479.856
	standard deviation	4.60854	7.27367	6.29116		3.67351	10.6392	3.63652		7.12085	7.66378	4.21552		7.39211	17.1739	5.97329		standard deviation	20.2178	8.78917	11.6599		55.5767	13.8643	44.0444		15.9327	49.3058	28.2858		29.1486	14.2646	35.8483
	p-value		0.000150528	0.255891		0.00279554	0.636465	0.829693		0.0103548	0.0053082	0.00023093		0.00374443	0.421952	0.0342707		p-value		7.34157e-07	0.000992679		0.00083569	7.17994e-05	0.00185294		1.01564e-05	0.000250202	4.6649e-05		0.000193595	7.79296e-05	0.000147961
	p-value			0.000168281		0.000548595	0.000880105	0.000125616		0.0012901	0.00249934	0.0074024		0.00281874	0.00493851	0.00050351		p-value			7.52793e-08		0.000331671	1.27726e-06	5.21051e-05		1.38145e-05	0.000478477	6.05816e-05		1.98346e-05	1.35239e-06	8.44374e-05
	p-value					0.00254834	0.258875	0.183307		0.0067166	0.00386463	0.000302493		0.00288642	0.224939	0.0170077		p-value					0.0002056	4.46943e-06	0.000258663		1.30549e-06	7.15119e-05	9.67647e-06		2.89226e-05	4.92928e-06	3.21432e-05
	p-value						0.0437662	0.0019548		0.99918	0.280973	0.0020549		0.162043	0.264725	0.101911		p-value						0.105896	0.0652184		0.0366715	0.174862	0.122588		0.343318	0.0969227	0.528564
	p-value							0.705005		0.0628152	0.0298372	0.00316989		0.0224094	0.647467	0.216271		p-value							0.266077		0.00014704	0.00919358	0.00156916		0.183763	0.824247	0.0127733
	p-value									0.00954189	0.00484833	0.000157398		0.0033537	0.453925	0.0324789		p-value									0.0015851	0.0103691	0.00455602		0.102483	0.301139	0.016791
	p-value										0.369258	0.00857844		0.240821	0.287899	0.185572		p-value										0.339765	0.155506		0.00177688	0.00014517	0.0275818
	p-value											0.0287643		0.75566	0.150914	0.0590681		p-value											0.991912		0.0295634	0.00865733	0.276245
	p-value													0.0392114	0.0240377	0.00171199		p-value													0.00960916	0.00148956	0.170574
	p-value														0.11974	0.0381168		p-value														0.156523	0.0708029
	p-value															0.685338		p-value															0.0117523

## Sheet: Fig. 6c d e f
Fig. 6 (c d e f) Effects of Med31 and Med6 (e, f) on RSDE and SSDE production in P. oxalicum
c	RSDE (U/g)	WT	Δmed31	Cmed31		RSDE(U/g)	WT	Δmed31	Cmed31		e	RSDE (U/g)	WT	Δmed6	Cmed6		RSDE (U/g)	WT	Δmed6	Cmed6
	2d-1	218.954	69.6758	145.467		4d-1	1489.46	419.728	1474.53			2d-1	242.636	217.705	221.424		4d-1	1266.65	2524.53	1237.44
	2d-2	207.298	62.7082	133.627		4d-2	1479.77	463.223	1506.75			2d-2	225.422	207.715	227.538		4d-2	1283.6	2483.93	1270.06
	2d-3	214.791	50.4125	130.667		4d-3	1457.98	463.223	1360.54			2d-3	226.651	210.212	213.563		4d-3	1329.62	2476.32	1176.54
	mean	213.681	60.9322	136.587		mean	1475.74	448.724	1447.27			mean	231.57	211.877	220.842		mean	1293.29	2494.93	1228.01
	standard deviation	5.90642	9.75369	7.83164		standard deviation	16.1257	25.1119	76.8245			standard deviation	9.60327	5.19911	7.00591		standard deviation	32.5831	25.916	47.4642
	p-value		2.04485e-05	0.000168612		p-value		4.74464e-07	0.564074			p-value		0.0354112	0.193058		p-value		9.58081e-07	0.121023
	p-value			0.000469346		p-value			2.82037e-05			p-value			0.149733		p-value			2.20425e-06
d	SSDE (U/g)	WT	Δmed31	Cmed31		SSDE(U/g)	WT	Δmed31	Cmed31		f	SSDE (U/g)	WT	Δmed6	Cmed6		SSDE (U/g)	WT	Δmed6	Cmed6
	2d-1	154.849	85.6603	87.5339		4d-1	1019.61	428.427	1038.37			2d-1	146.319	146.524	138.881		4d-1	1029.3	1669.49	987.339
	2d-2	144.027	65.9871	96.4141		4d-2	1092.27	426.252	1008.63			2d-2	148.368	136.534	141.502		4d-2	1089.85	1788.74	980.815
	2d-3	151.519	63.1181	93.4541		4d-3	983.286	376.233	983.849			2d-3	152.057	136.95	138.881		4d-3	1043.83	1814.11	987.339
	mean	150.132	71.5885	92.4674		mean	1031.72	410.304	1010.28			mean	148.915	140.003	139.755		mean	1054.33	1757.44	985.164
	standard deviation	5.54321	12.2707	4.5216		standard deviation	55.4924	29.5265	27.2978			standard deviation	2.90778	5.65156	1.51289		standard deviation	31.6085	77.222	3.76679
	p-value		0.000540018	0.000152629		p-value		6.8237e-05	0.580551			p-value		0.0720779	0.00839752		p-value		0.000128186	0.0197177
	p-value			0.0505707		p-value			1.33184e-05			p-value			0.945011		p-value			6.54978e-05

## Sheet: Fig. 6g h
Fig. 6 (g h) Effects of Med31 and Med6 (h) on number of asexual spores produced in P. oxalicum
g	Spores/cm2	WT	Δmed31	Cmed31		Spores/cm2	WT	Δmed31	Cmed31		Spores/cm2	WT	Δmed31	Cmed31
	PDA-1	7.0445e+07	6.73212e+07	6.66647e+07		Glucose-1	6.72621e+06	7.41774e+06	7.15316e+06		Starch-1	5.85667e+06	6.07566e+06	5.4981e+06
	PDA-2	6.39437e+07	6.49199e+07	6.16874e+07		Glucose-2	7.46417e+06	6.97763e+06	7.53778e+06		Starch-2	5.96428e+06	5.88889e+06	5.49649e+06
	PDA-3	6.64267e+07	6.71707e+07	6.82001e+07		Glucose-3	6.93476e+06	7.17353e+06	7.15316e+06		Starch-3	5.25905e+06	5.61762e+06	5.88889e+06
	mean	6.69385e+07	6.64706e+07	6.55174e+07		mean	7.04171e+06	7.18964e+06	7.28137e+06		mean	5.69333e+06	5.86072e+06	5.62783e+06
	standard deviation	3.28074e+06	1.34504e+06	3.40458e+06		standard deviation	380430	220494	222059		standard deviation	379928	230313	226091
	p-value		0.830428	0.630139		p-value		0.591378	0.399373		p-value		0.549632	0.810125
	p-value			0.675348		p-value			0.638351		p-value			0.279477
h	Spores/cm2	WT	Δmed6	Cmed6		Spores/cm2	WT	Δmed6	Cmed6		Spores/cm2	WT	Δmed6	Cmed6
	PDA-1	7.70483e+07	9.3888e+06	7.67743e+07		Glucose-1	7.61968e+06	1.78344e+06	7.46417e+06		Starch-1	5.37954e+06	1.40832e+06	5.52902e+06
	PDA-2	7.43088e+07	1.02632e+07	7.86349e+07		Glucose-2	6.69754e+06	1.64889e+06	6.87243e+06		Starch-2	5.23419e+06	1.39953e+06	5.23419e+06
	PDA-3	7.95847e+07	6.37088e+06	7.45381e+07		Glucose-3	6.88512e+06	1.48089e+06	7.77518e+06		Starch-3	5.43739e+06	1.60479e+06	5.85667e+06
	mean	7.69806e+07	8.67431e+06	7.66491e+07		mean	7.06745e+06	1.63774e+06	7.37059e+06		mean	5.35037e+06	1.47088e+06	5.53996e+06
	standard deviation	2.63859e+06	2.04218e+06	2.05128e+06		standard deviation	487354	151580	458592		standard deviation	104693	116054	311384
	p-value		3.7754e-06	0.871947		p-value		5.10397e-05	0.476537		p-value		1.75011e-06	0.374089
	p-value			2.18309e-06		p-value			3.30653e-05		p-value			2.922e-05

## Sheet: Fig. 7a b c
Fig. 7 (a b c) Effects of overexpression of PoxRsrA on production of RSDE (a) and SSDE (b), number of asexual spores (c)
a	RSDE (U/g)	WT	OPoxRsrA		RSDE (U/g)	WT	OPoxRsrA		b	SSDE(U/g)	WT	OPoxRsrA		SSDE (U/g)	WT	OPoxRsrA
	2d-1	338.718	446.677		4d-1	1222.81	1918.13			2d-1	241.035	329.013		4d-1	829.593	1364.96
	2d-2	335.758	421.812		4d-2	1165.27	1837.64			2d-2	250.761	319.245		4d-2	872.751	1390.65
	2d-3	335.335	440.016		4d-3	1110.92	1858.19			2d-3	252.03	325.017		4d-3	839.184	1351.26
	mean	336.604	436.168		mean	1166.33	1871.32			mean	247.942	324.425		mean	847.176	1368.95
	standard deviation	1.84324	12.8713		standard deviation	55.9532	41.8221			standard deviation	6.01506	4.91097		standard deviation	22.6619	19.9969
	p-value		0.000186777		p-values		6.28885e-05			p-value		6.92439e-05		p-values		7.44885e-06
c	Spores/cm2	WT	OPoxRsrA		Spores/cm2	WT	OPoxRsrA		Spores/cm2	WT	OPoxRsrA
	PDA-1	7.06667e+07	8.26726e+07		Glucose-1	5.85405e+06	7.86349e+06		Starch-1	6.25452e+06	6.7301e+06
	PDA-2	6.19045e+07	9.12518e+07		Glucose-2	5.9951e+06	8.12762e+06		Starch-2	6.44278e+06	8.37149e+06
	PDA-3	6.42185e+07	9.33925e+07		Glucose-3	5.64185e+06	8.38441e+06		Starch-3	6.06087e+06	7.9456e+06
	mean	6.55966e+07	8.91056e+07		mean	5.83033e+06	8.12517e+06		mean	6.25273e+06	7.6824e+06
	standard deviation	4.54075e+06	5.6731e+06		standard deviation	177815	260467		standard deviation	190962	851759
	p-value		0.00498046		p-value		0.000228138		p-value		0.0470191

[truncated: 8 more sheets: Supplementary Fig. S2, Supplementary Fig. S3, Supplementary Fig. S10, Supplementary Fig. S19, Supplementary Fig. S24, Supplementary Fig. S26, Supplementary Fig. S27, Supplementary Fig. S30]
